# Supplementary material for: Cost of “Ideal Minimum Integrated Care” for Type 2 Diabetes and Hypertension Patients in Cambodia Context: Provider Perspective
Source: Int J Integr Care. 2024 Nov 8;24(4):7. doi: 10.5334/ijic.7682 (PMC11546216; doi:10.5334/ijic.7682)
Supplement: Supplementary File 1. — Additional material and tool. [file ijic-24-4-7682-s1.xlsx]

## Sheet: IMC Model
	Ideal Minimum Integrated Care Model

## Sheet: INPUT DATA
Input parameters
1. Enter Population Metrics	Value	Source
Population in the area	10000	Census
% of population age ≥40 years, out of total population at least one risk	0.27	2019 SOP
Among population age ≥40 years,	2700
2. Define coverage rate	Value	Source
Program Coverage (health facility attendant rate)	0.5	Assumption (Total OPD/Total catchement pop)
3. Epidemiological Data		Source
Adults >40 years with at least one risk factor for NCDs	0.923	STEPS survey 2016
Low CVD risk (0 to <10%)	0.88	STEPS survey 2016
Medium CVD risk (10 to <20%)	0.1	STEPS survey 2016
IHD prevalence	0.0172	Research
High CVD risk (≥20%)	0.02	Assumption based on defaul data of HEART
Prevalence of HTN in people age 40 and above	0.27	SCUBY
Prevalence of Type 2 Diabetes in adults	0.12	SCUBY
4. Calculate annual working days/hours of health workers	Value	Source
Number of days in a year	365	Government's calendar
Weekend	52	Government's calendar
Public Holidays	24	Government's calendar
Personal leaves granted	12	Assumed to have 1 day leave per month
Work days in a year (HC staffs)	277
Work hours in a week (hours)	40	work schedule MPA
Work days in a week (days)	5	work schedule MPA
Work days in a year (VHSGs)	156
Work hours in a week (hours)	18	Assumption
Work days in a week (days)	3	Assumption
5. Put currency conversation rate	Value	Source
1 USD into local currency	4000	National Bank
6. Enter cost of medicines and services	Unit	Value	Local Currency	Source
1. Salary
Doctor's salary	Amount/year	27478686	Riel	Ministry of Health (MoH)
Cost of 1 minute of doctor's time	Amount/minute	206.669	Riel	Calculation
Nurse/phamacist's salary	Amount/year	2.19236e+07	Riel	Ministry of Health (MoH)
Cost of 1 minute of nurse/phamacist's time	Amount/minute	164.889	Riel	Calculation
Community worker's salary	Amount/year	4800000	Riel	Estimated
Cost of 1 minute of CW time	Amount/minute	85.4701	Riel	Calculation
2. Cost of laboratory Investigations
Blood glucose- lab	test	4000	Riel	GoN, National Health insurance board rate list 2017
Urine- glucose/protein	test	5000	Riel	GoN, National Health insurance board rate list 2017
Total cholesterol	test	5000	Riel	GoN, National Health insurance board rate list 2017
Serum Potassium	test	10000	Riel	GoN, National Health insurance board rate list 2017
Serum Creatinine	test	5000	Riel	GoN, National Health insurance board rate list 2017
Urine ketone	test	5000	Riel	GoN, National Health insurance board rate list 2017
HbA1c	test	40000	Riel
3. Price of medicines and rapid test
Amlodipine 10mg	tab/cap	2400	Riel	Primary data collection + GIZ costing drug list
Atenolol 50mg	tab/cap	346	Riel	Primary data collection + GIZ costing drug list
Enalapril 5mg	tab/cap	150	Riel	Market price
Glibenclamide 5mg	tab/cap	120	Riel	Primary data collection + GIZ costing drug list
Hydrochlorthiazide 25mg	tab/cap	400	Riel	Primary data collection + GIZ costing drug list
Metformin 500mg	tab/cap	150	Riel	Primary data collection + GIZ costing drug list
Auto blood presure monitor	item	200000	Riel	Primary data collection/ market price
Diabetes Blood glucose machine	item	140000	Riel	Primary data collection/ market price
Needle for rapid glycemic test strip	per needle	200	Riel	Primary data collection/ market price
Rapid glycemic test strip	per strip	1040	Riel	Primary data collection/ market price
7. Enter cost of Training	Unit	Value	Local Currency	Source
1. Training Doctor and nurse (CVD risk assessemnt) (3 health center staff)
Trainer perdiem cost per day (MoH staff)	per day	68000	Riel	Dr Chun Lun trainig budget estimation
Trainee perdiem cost	Per day	136000	Riel		3.33333
Transportation for trainer	per time	40000	Riel
Transportation for trainee	per time	100000	Riel
Training package (venue + refreshment)	per day	240000	Riel
back drop	per time	33000	Riel		8.33333
Training material	per time	16000	Riel
Photocopy	per time	16000	Riel
Certificate	Per person	8000	Riel
Test materials to practice in training	Per time	11000	Riel		2.77778
2. Training VHSGs (17 person per HC)
Trainer perdiem cost per day (MoH staff)	per day	136000	Riel	Conduct 1 day but perdime for 2 days
Transportation for trainer	per time	100000	Riel	Need 2 way
Transportation for trainee	per time	24000	Riel	Pay once
Training package (venue + refreshment)	per day	18200	Riel		18200
Training material	per time	8000	Riel
Photocopy	per time	4000	Riel
3. Equipment for initial set up
Print patient record, risk prediction chart & Follow up card	Per HC	240000	Riel	1
Cubboard	Per item	720000	Riel	2
Holding folder	Per item	72000	Riel	16
Banner	Per item	120000	Riel	1
Puncher	Per item	24000	Riel	1
Glucometer (to be procured by WHO)	Per item	140000	Riel	1
Glucose test strips in box (to be procured by WHO)	Per item	28000	Riel	30
Lancet needles (to be procured by WHO)	Per item	12000	Riel	15
Blood pressure measurement devices (to be procured by WHO)	Per item	200000	Riel	1
Urine test strips in box (to be procured by WHO)	Per item	28000	Riel	2
Other cost	Unit	Value	Local Currency	Source
Cpital cost " Building"	per HC	2.99137e+06	Riel	Data collection
General expenditure	Per HC	230052	Riel	Data collection
		747.841
		57.513

## Sheet: POPULATION IN NEED
	Population		Target Population			Population arriving at clinic Screening- History and physical exam			Laboratory screening and risk profiling			Risk based Management			HBP treatment (1)						Type 2 Diabetes (T1)				Total Cost
Count	Value	10000		2492.1			1246.05			1224.62		1096.52	124.605	24.921			336.434					149.526
												LR	MR	HR
Calculation	Total population		Population >40 more with at least one risk factor			Target population* coverage			clients arriving at facility minus referral (prevalence of CVD in adults)*utilization rate			all clients who arrive at facility			clients at facity * HTN prevalence rate						clients at facility*diabetic prevalence
Demographic and Epidemiological data with source		Census	Population >40 years	0.27	NIS	Coverage	0.5	Assumption, can vary	Prevalence of IHD age-standardize	0.0172	SCUBY	Low risk	0.88		Prevalence of population has HTN>40				0.27	Assumption	Prevalence of diabetes in adult population	0.12	STEPS survey 2013
	Assumed 10000 for this analysis		Population with at least 1 risk factor	0.923								Medium risk	0.1
												high risk	0.02
Cost for one case		0			0			1.34055			9.27501	0.618333	2.89889	2.89889						167.9			69.6203		254.552
Cost for all cases		0			0			1670.4			11358.3	678.017	361.216	72.2432						56487.2			10410		81037.4

## Sheet: COST COMPONENT
Service Delivery (activity component)	Visit to health center						Laboratory services (Diagnostic)					Counselling/health education						Treatment with drugs								At community							cost per case					Total cost- Local currency	Total cost (USD)
	Activity	% use	Mean use	Mins per visit	Cost per visit	Total cost	Lab tests	% use	Mean use	Unit cost	Total cost	Activity	% use	Mean use	Minutes per session	Cost per session	Total cost	Drugs	Available dose	Average daily dose	% use	Quantity needed daily	Quantity needed for one year	Unit cost	Total cost	Activity	% use	Mean use	Minutes per session	Cost per session	Total cost		PHC visit	Lab services	Counselling	Treatment with drugs	Community worker
Screening for cardiovascular risk	Triage & registration	1	1	5	824.444	824.444	Needle for rapid glycemic test strip	1	1	200	200																						4122.22	1240	0	0	0	5362.22	1.34055
	Examine & consultation	1	1	20	3297.78	3297.78	Rapid glycemic test strip	1	1	1040	1040
Confirm diagnostic and risk profiling	Interpret test result	1	1	10	2066.69	2066.69	Blood glucose- lab	1	1	4000	4000																					T2D	3100.03	34000	0	0	0	37100	9.27501
							Urine- glucose/protein	1	1	5000	5000																					HT
	Interpret test result	1	1	5	1033.34	1033.34	Serum Potassium	1	1	10000	10000
							Serum Creatinine	1	1	5000	5000
							Urine ketone	1	1	5000	5000
							Total cholesterol	1	1	5000	5000
Low CVD risk less than 10%												Lifestyle counselling by nurse	1	1	15	2473.33	2473.33																0	0	2473.33	0	0	2473.33	0.618333
Miduim CVD risk 10%-20%	Follow up visit	1	2	5	824.444	1648.89	Total cholesterol	1	1	5000	5000	Lifestyle counselling by nurse	1	2	15	2473.33	4946.66																1648.89	5000	4946.66	0	0	11595.6	2.89889
																																	0.412222	1.25	1.23667	0	0
High CVD risk > 20%	Follow up visit	1	2	5	824.444	1648.89	Total cholesterol	1	1	5000	5000	Lifestyle counselling by nurse	1	2	15	2473.33	4946.66																1648.89	5000	4946.66	0	0	11595.6	2.89889
																																	0.412222	1.25	1.23667	0	0
Hypertension medication																		Hydrochlorothiazide	12.5mg	25mg	0.8	1	365	400	116800								0	0	0	671600	0	671600	167.9
																		Amlodipine	5mg	10mg	0.8	1	365	1200	350400
																		Hydrochlorothiazide	25mg	25mg	0.2	1	365	400	29200
																		Amlodipine	10mg	10mg	0.2	1	365	2400	175200
Diabetes medication	Follow up visit	1	4	5	824.444	3297.78	Blood glucose test	1	4	4000	16000	Counselling on diabetes self care	1	4	15	2473.33	9893.33	Metformin	500mg	1500mg	1	3	1095	150	164250								3297.78	66000	9893.33	199290	0	278481	69.6203
							HbA1c	1	1	40000	40000							Glibenclamide	5mg	10mg	0.4	2	730	120	35040
							Cholesterol test	1	2	5000	10000
CHW comminity and home visit	community/home visit by CHW																									Follow up visit and conselling	1	4	20	1709.4	6837.61		0	0	0	0	6837.61	6837.61	1.7094

## Sheet: SUMMARY
1. Cost of average daily dose of medications
		Cost per daya
Drugs	Average daily dose (mg)	Riels	USD
Medications for high blood pressure
Amlodipine	10	2400	0.6
Hydrochlorthiazide	25	400	0.1
Medications for high blood glucose
Metformin	1500	450	0.1125
Glibenclamide	10	240	0.06
2. Annual cost of treatment for various cases (per case)
						Total cost per case
Services	Provider visit	Laboratory	Counselling	Drugs	CW	Riel	USD
Screening CVD risk with physical exam	4122.22	1240	0	0	0	5362.22	1.34055		1.03055
First visit- laboratory screening and risk profiling	3100.03	34000	0	0	0	37100	9.27501		0.31
plus additional cost for management of patients in each risk categories									1.34055
low risk <10%	0	0	2473.33	0	0	2473.33	0.618333
Medium Risk CVD 10%-20%	1648.89	5000	4946.66	0	0	11595.6	2.89889
High Risk CVD >20%	1648.89	5000	4946.66	0	0	11595.6	2.89889		0.775008	8.5	9.27501
plus additional cost for
Management of Hypretension	0	0	0	671600	0	671600	167.9
management of diabetic patients	3297.78	66000	9893.33	199290	0	278481	69.6203		0.824444	16.5	2.47333	49.8225
plus additional cost for
follow up visit and conselling	0	0	0	0	6837.61	6837.61	1.7094
3. Annual cost to treat population (for 100000 population)			Total cost
Services	Unit cost	Population needing services	Riel	USD
Screening CVD risk with physical exam	5362.22	1246.05	6.68159e+06	1670.4		1.34055
First visit- laboratory screening and risk profiling	37100	1224.62	4.54334e+07	11358.3		9.27501
low risk <10%	2473.33	1096.52	2.71207e+06	678.017		0.618333
Medium Risk CVD 10%-20%	11595.6	124.605	1.44486e+06	361.216		2.89889
High Risk CVD >20%	11595.6	24.921	288973	72.2432		2.89889
Management of Hypretension	671600	336.434	2.25949e+08	56487.2		167.9		0.817134	81.7134
management of diabetic patients	278481	149.526	4.16402e+07	10410		69.6203		0.138739	13.8739
follow up visit and conselling	6837.61	485.96	3322800	830.7		1.7094		0.0204035	2.04035
Total cost			3.27473e+08	81868.1				0.0441267	4.41267
Cost per case	Number of clients	1246.05	262809	65.7021					102.04
Cost per capita	Population	10000	32747.3	8.18681
Plus additional cost for
Training				751.55
Material to start up the intervention				1098
Other costs				805.354
Total annual cost (fix+variable cost)				84523
4. Additional time for providers	Annual				Additional time in a year (minute)					Doctor	Nurse	CHWs		NCD management run by nurse or doctor time sharing 20% of total time.
	Physician's time per case (min)	Nurse's time per case (min)	CHWs	Population needing services	Physician	Nurses	CHW		Working day	277	277	156
Screening CVD risk with physical exam	20	5	0	1246.05	24921	6230.25	0		In hours	2216	2216	936		0.1	13296	13296	5616
First visit- laboratory screening and risk profiling	10	0	0	1224.62	12246.2	0	0		In minute	132960	132960	56160		0.2	26592	26592	11232
low risk <10%	0	15	0	1096.52	0	16447.9	0							FTE	3.13274	2.71777	6.9225
Medium Risk CVD 10%-20%	10	30	0	124.605	1246.05	3738.15	0		*Doctor & nurse 8h per day						1.56637	1.35888	3.46125
High Risk CVD >20%	10	30	0	24.921	249.21	747.63	0		**CHW work 6h per day
Management of Hypretension	0	0	0	336.434	0	0	0
management of diabetic patients	20	60	0	149.526	2990.52	8971.56	0		FTE	0.313274	0.271777	0.69225
follow up visit and conselling	0	0	80	485.96	0	0	38876.8
Total additional time need for a year(minutes)					41653	36135.4	38876.8
Total additional time need for a year(hours)					694.216	602.257	647.946
Additional work days in a year					86.777	75.2822	80.9933
5. Amount of drug needed to be procured (for 100000 population)
Medicines	Form	Annual quantity requirement
Amlodipine 5mg	tab/cap	98238.6
Hydrochlorthiazide 12.5mg	tab/cap	98238.6
Amlodipine 10mg	tab/cap	24559.6
Hydrochlorthiazide 25mg	tab/cap	24559.6
Metformin 500mg	tab/cap	163731
Glibenclamide 5mg	tab/cap	43661.6
		452989

## Sheet: TRAINING
t
Training for Doctor and Nurse (CVD risk screening and management)	Activity	Unit	Mean of use	Cost per unit	Total cost LCU	Total cost US$	Per individual
	Trainer perdiem cost per day (MoH staff)	per day	6	68000	408000	102
** Note:	Trainee perdiem cost	Per day	6	136000	816000	204
1 doctor and 2 nurses are being trained	Transportation for trainer	per time	2	40000	80000	20
if health center no doctor, nurse will	Transportation for trainee	per time	1	100000	100000	25
replace = 3 nurses	Training package (venue + refreshment)	per day	3	240000	720000	180
	back drop	per time	1	33000	33000	8.25
Note: we expect Education and couseling	Training material	per time	3	16000	48000	12
are included in the training curriculum for	Photocopy	per time	3	16000	48000	12
5 days training	Certificate	Per person	3	8000	24000	6
	Test materials to practice in training	Per time	1	11000	11000	2.75
	for				T(1)	572	190.667
Train VHSG for Education and conseling	Trainer perdiem cost per day (MoH staff)	per day	2	136000	272000	68
17 VGSGs are being trained	Transportation for trainer	per time	2	100000	200000	50
	Transportation for trainee	per time	1	24000	24000	6
	Training package (venue + refreshment)	per day	1	18200	18200	4.55
	Training material	per time	17	8000	136000	34
	Photocopy	per time	17	4000	68000	17
					T(2)	179.55	10.5618
					Total Taining (1+2)	751.55
Material to initial set up	Print patient record, risk prediction chart & Follow up card	Per HC	1	240000	240000	60
	Cubboard	Per item	2	720000	1440000	360
	Holding folder	Per item	16	72000	1152000	288
	Banner	Per item	1	120000	120000	30
	Puncher	Per item	1	24000	24000	6
	Glucometer (to be procured by WHO)	Per item	1	140000	140000	35
	Glucose test strips in box (to be procured by WHO)	Per item	30	28000	840000	210
	Lancet needles (to be procured by WHO)	Per item	15	12000	180000	45
	Blood pressure measurement devices (to be procured by WHO)	Per item	1	200000	200000	50
	Urine test strips in box (to be procured by WHO)	Per item	2	28000	56000	14
						1098
